# Supplementary material for: Sequence and Structure Characteristics of 22 Deletion Breakpoints in Intron 44 of the DMD Gene Based on Long-Read Sequencing
Source: Front Genet. 2021 Apr 30;12:638220. doi: 10.3389/fgene.2021.638220 (PMC8240811; doi:10.3389/fgene.2021.638220)
Supplement: Supplementary file 1 [file Table_1.xlsx]

## Sheet: Sheet1
Supplementary table 1. Sequencing Statisctical Summary of 22 Samples with Deletions
SampleID	Fastq_pass_reads	Fastq_pass_base	Mapped_reads	Mapping_ratio	Mapped_bases	Ref_avg_depth	Target_reads_num	Target_reads_ratio	Target_bases	Target_bases_ratio	Target_avg_depth	Coverage_base	Target_exclude_deletion	Coverage_ratio
N1	1749821	3069056800	1718013	0.981822	2492568253	0.778928	631607	0.367638	915055611	0.367114	404.466	1971180	2013174	0.97914
N2	1177295	2329135847	1156742	0.982542	1947682357	0.608651	416220	0.359821	691978607	0.355283	305.863	1943616	1985563	0.978874
N3	1003396	1640381951	980246	0.976928	1335045230	0.417202	335097	0.34185	444871922	0.333226	196.639	1690590	1732511	0.975803
N4	2472426	3993005428	2416892	0.977539	3202520169	1.00079	949149	0.392715	1254843870	0.39183	554.656	2126424	2168397	0.980643
N5	687645	1276923114	675109	0.98177	1076611805	0.336441	240936	0.356885	375613547	0.348885	166.026	2009877	2051853	0.979542
N6	2358703	4809060414	2313737	0.980936	4118674428	1.28709	830213	0.358819	1540866928	0.374117	681.082	2201369	2243309	0.981304
N7	924312	1836363470	906745	0.980994	1547967244	0.48374	339136	0.374015	560715681	0.362227	247.843	2033238	2075175	0.979791
N8	1685358	3392238395	1654777	0.981855	2925125920	0.914102	570998	0.34506	1051704157	0.359542	464.866	1975776	2017830	0.979159
N9	1130862	2180220493	1109720	0.981305	1877477874	0.586712	381004	0.343334	666415652	0.354953	294.564	1921553	1963658	0.978558
N10	2006557	3706372289	1964116	0.978849	3155525138	0.986102	640259	0.325978	1075582940	0.340857	475.421	1824654	1866631	0.977512
N11	249707	433406389	244474	0.979043	367865868	0.114958	113391	0.463816	170412262	0.463246	75.3243	1987422	2029888	0.97908
N12	469295	726343764	460210	0.980641	607491193	0.189841	225164	0.489264	296916575	0.488759	131.241	2151564	2194055	0.980634
N13	2167033	3746687504	2122308	0.979361	3179702306	0.993657	960632	0.452636	1430680402	0.449942	632.378	2020467	2062884	0.979438
N14	798059	1466172997	781996	0.979872	1254323189	0.391976	337156	0.431148	540039571	0.430543	238.704	1820797	1863214	0.977234
N15	682159	1129683824	668864	0.98051	953037687	0.297824	307055	0.459069	437822195	0.459396	193.523	2024758	2066865	0.979628
N16	1120338	1984214584	1102359	0.983952	1672996773	0.522811	195081	0.176967	325091771	0.194317	143.695	1885959	1928409	0.977987
N17	745507	1447028881	730377	0.979705	1235981263	0.386244	131724	0.180351	245770210	0.198846	108.633	1842544	1885121	0.977414
N18	914998	1648157723	893233	0.976213	1392578725	0.435181	157569	0.176403	272029904	0.195343	120.24	1870812	1913273	0.977807
N19	896989	1605881771	879142	0.980103	1355890196	0.423716	151824	0.172696	259053925	0.191058	114.505	1871028	1913452	0.977829
N20	1081628	1510946724	1065333	0.984935	1237511353	0.386722	501786	0.471013	606065931	0.489746	267.888	1999171	2041052	0.979481
N21	1270719	2077382724	1251989	0.98526	1742378628	0.544493	586209	0.468222	849916626	0.487791	375.673	2119884	2161854	0.980586
N22	2563938	3419442345	2516743	0.981593	2776114232	0.867536	1165526	0.463109	1336632160	0.481476	590.808	1983447	2025358	0.979307
Mean	1.27985e+06	2.24673e+09	1.25514e+06	0.980715	1.88432e+09	0.58885	462170	0.362309	6.9764e+08	0.369022	308.365	1.9671e+06	2.00925e+06	0.978943
SD	671154	1.16192e+09	657658	0.00231065	9.74984e+08	0.304682	299290	0.103138	4.22517e+08	0.0995015	186.758	122122	122069	0.00132923
